# Supplementary material for: Analysis of microRNA reveals cleistogamous and chasmogamous floret divergence in dimorphic plant
Source: Sci Rep. 2018 Apr 19;8:6287. doi: 10.1038/s41598-018-24477-x (PMC5908857; doi:10.1038/s41598-018-24477-x)
Supplement: Supplementary file 2 — Dataset 3 [file 41598_2018_24477_MOESM2_ESM.xlsx]

## Sheet: Sheet1
miR_name	log2CHvsCL_U	log2CHvsCL_M	log2CHvsCL_B	log2CL_MvsCL_U	log2CL_BvsCL_U	log2CL_BvsCL_M
miR531b	5.29753	4.75482		0.542705	5.76203	5.21933
miR7766-3p	-10.2945	-10.3677	-9.88657
miR1511		5.00858		-5.88098		5.47309
miR7778-5p	8.73123	8.40753	7.10535	0.323699	1.62588	1.30218
miR398a-5p	-13.22	-13.2932	-12.8121
miR845	-2.77929	-2.2336	-8.17875	-0.54569	5.39946	5.94515
miR7992-5p	2.71257			3.65818	3.17707
miR6150	6.43139	6.32117	5.62296	0.110214	0.808427	0.698212
miR5066	-8.1578	4.91841	-7.74991	-13.0762		12.6683
miR393b-5p			5.29038		-6.16278	-6.236
miR169e		5.00858		-5.88098		5.47309
miR3433-5p		2.63935		-3.51174		3.10385
miR6173	-3.48937	-3.67807	-2.35565	0.188697	-1.13372	-1.32241
miR4995	-7.60032	-1.2141	-0.548568	-6.38621	-7.05175	-0.665536
miR165a-5p	-3.0606	-3.17165	-1.69993	0.11105	-1.36067	-1.47172
miR8154		2.86174	3.85742	-3.73414	-4.72982	-0.995684
miR408-3p	5.21507	6.20413		-0.989064	5.67957	6.66864
miR395b	4.71257	6.6543	4.62296	-1.94173	0.0896083	2.03134
miR7767-5p	-1.28625	-1.87902	-1.41748	0.592771	0.131231	-0.46154
miR164c-3p	4.88249	4.37631	4.5355	0.506179	0.346996	-0.159183
miR6196	0.481242	0.66582	1.74061	-0.184578	-1.25937	-1.07479
miR827			5.70542		-6.57782	-6.65104
miR169c-3p	3.93496	3.37631		0.558647	4.39946	3.84082
miR8146	-7.26471	-7.33793	-6.85682
miR8175	-0.276544	-0.176228	0.985958	-0.100316	-1.2625	-1.16219
miR1432-3p	-4.8724	-0.13826	-4.4645	-4.73414		4.32624
miR8018	7.71257	7.61663		0.09594	8.17707	8.08113
miR418	-2.66337	-3.19237	-2.19802	0.528992	-0.465351	-0.994344
miR6250	-9.5589	-3.87723	-9.151	-5.68167		5.27378
miR390a-5p	0.410005	0.775669	-0.247692	-0.365664	0.657697	1.02336
miR5368	-2.12175	-2.06491	-1.35432	-0.0568406	-0.767434	-0.710593
miR319b-3p	0.537401	1.29506	0.874356	-0.757655	-0.336955	0.4207
miR169q			15.1634		-16.0358	-16.109
miR7696a-3p			17.6595		-18.5319	-18.6051
miR1507-5p	1.43839	1.23046	-0.0881279	0.20793	1.52652	1.31859
miR2275d-5p			15.2734		-16.1458	-16.219
miR6300	-3.95689	-2.69814	-3.37139	-1.25875	-0.585496	0.673257
miR5071		3.86174		-4.73414		4.32624
miR1528	-5.19432	0.902382	-4.78643	-6.09671		5.68881
miR2907a			10.7216		-11.594	-11.6672
miR399b	-0.287433	0.0818657	-1.99502	-0.369298	1.70759	2.07688
miR398b-5p		3.05438		-3.92678		3.51889
miR6483		6.46378		-7.33617		6.92828
miR6461	5.0818			6.02742	5.5463
miR529-5p	-0.928387	-0.461415	-1.48112	-0.466972	0.552731	1.0197
miR6108c		4.14185		-5.01424		4.60635
miR528a-3p	2.93496	3.05438		-0.119425	3.39946	3.51889
miR1520n	-16.3427	-16.4159	-15.9348
miR5813	8.90896	8.95223	10.8842	-0.0432658	-1.97526	-1.93199
miR6246	2.44953			3.39515	2.91404
miR2621	-1.27765	1.33146	-0.0457906	-2.60911	-1.23186	1.37725
miR529-3p	-1.4871	-0.727435	-1.6869	-0.75967	0.199791	0.959461
miR7494b		6.51382		-7.38621		6.97832
miR169l-5p	-6.67975	-6.75297	-6.27186
miR6296	0.274973	0.557206	-9.51435	-0.282232	9.78933	10.0716
miR7824	-12.509	-12.5822	-12.1011
miR2610a		3.22431		-4.09671		3.68881
miR2592bm-3p		12.7969	13.9333	-13.6693	-14.8057	-1.1364
miR156k	-0.371569	-12.0023	-11.5211	11.6307	11.1496
miR5021		8.66172	7.89305	-9.53411	-8.76544	0.768667
miR827-5p	-0.175787	0.672137	-6.32248	-0.847925	6.1467	6.99462
miR2877	4.29753		4.44239	5.24314	-0.144857	-5.388
miR5381	-11.0017	-11.0749	-10.5938
miR166a-3p	0.694416	0.701407	-0.0281647	-0.00699152	0.72258	0.729572
miR5169a			4.70542		-5.57782	-5.65104
miR165a-3p	0.549806	0.413286	-0.287503	0.13652	0.837309	0.700789
miR5168-5p	1.02069	0.965848	-7.44178	0.0548414	8.46247	8.40763
miR9774	6.37553	8.24421	7.40586	-1.86868	-1.03033	0.838349
miR394a	3.93496	4.69824		-0.763281	4.39946	5.16274
miR9722	-9.74891	-9.82213	-9.34102
miR2667a	9.66093			10.6065	10.1254
miR6184	-0.00989866	-0.157119	-1.5089	0.14722	1.499	1.35178
miR5137	-5.57283	-5.64605	-5.16494
miR4409		4.51382		-5.38621		4.97832
miR3630-3p	-0.680666	-0.895242	0.251066	0.214576	-0.931732	-1.14631
miR168a-5p	0.0899653	0.339516	-0.614133	-0.24955	0.704098	0.953649
miR157a-5p	-0.53787	-0.913571	-2.1989	0.375701	1.66103	1.28533
miR5185a-3p	-0.00523081	0.203379	-0.0197189	-0.20861	0.0144881	0.223098
miR6285	2.44953			3.39515	2.91404
miR171b-3p	5.33706	6.05438		-0.717327	5.80156	6.51889
miR6284		7.29279		-8.16518		7.75729
miR171i	1.56944	1.59251	0.726638	-0.0230668	0.842805	0.865871
miR393a	-0.555921	0.209108	-7.19242	-0.765029	6.6365	7.40153
miR7726a-3p	6.25689			7.2025	6.72139
miR395x	-16.0976	-16.1708	-15.6897
miR7707-5p	6.39439			7.34001	6.8589
miR3624-3p			7.57989		-8.45229	-8.52551
miR2199	-0.903792	-1.0006	0.181559	0.0968036	-1.08535	-1.18215
miR8155	1.31755	0.71097	2.20164	0.606577	-0.884093	-1.49067
miR164a	-0.40291	0.483228	-5.16494	-0.886138	4.76203	5.64817
miR167h-3p	-0.842951	0.909799	0.220986	-1.75275	-1.06394	0.688814
miR444b.1	-0.644728	-0.292418	0.403224	-0.35231	-1.04795	-0.695642
miR171i-3p			3.5355		-4.40789	-4.48111
miR774b-5p		5.57795		-6.45034		6.04245
miR397a-5p	8.59521			9.54083	9.05971
miR159a.1	-0.272326	0.214015	-0.217427	-0.486341	-0.0548992	0.431442
miR1855	5.41301	5.30231	5.48969	0.110695	-0.0766855	-0.18738
miR168-3p	-0.122077	-0.175097	-0.781649	0.0530194	0.659572	0.606552
miR6170	-2.89442	-3.9369	-6.18697	1.04248	3.29255	2.25007
miR156h-3p		4.4467		-5.3191		4.91121
miR9492		2.37631		-3.24871		2.84082
miR9484	-0.376889	-0.794128	0.502222	0.417239	-0.879111	-1.29635
miR6200	10.8572	10.7233		0.133956	11.3217	11.1878
miR5642a	-11.7718	-11.845	-0.510551		-11.2612	-11.3344
miR5054	1.09846	1.31742	2.24919	-0.218961	-1.15073	-0.931773
miR7984a	-0.453328	-0.840795	0.515412	0.387467	-0.96874	-1.35621
miR319b	0.37789	1.19812	0.778138	-0.820229	-0.400247	0.419981
miR9748	-1.04232	-9.02243	-0.322151	7.98011	-0.720169	-8.70028
miR160a-5p	4.37553	4.51382		-0.138284	4.84004	4.97832
miR396b-3p	-6.19432	0.158722	-1.4645	-6.35304	-4.72982	1.62323
miR5139	-0.357599	-0.659656	0.532988	0.302057	-0.890588	-1.19264
miR528-5p	4.88249	5.18367		-0.301176	5.347	5.64817
miR169o-3p	-4.67975	-4.75297	-4.27186
miR1886i-5p	4.00453	0.928854	-7.37139	3.07568	11.3759	8.30025
miR166d	0.637849	0.618751	-0.119705	0.0190985	0.757554	0.738455
miR172d	0.54484	0.478193	-7.82206	0.0666473	8.3669	8.30025
miR156a-5p		11.9151	12.0448	-12.7875	-12.9172	-0.129692
miR408d	5.37553	6.32117	3.99493	-0.945639	1.3806	2.32624
miR8011b-3p		4.14185		-5.01424		4.60635
miR8565h		6.37631		-7.24871		6.84082
miR5291a		5.33979		-6.21218		5.80429
miR2916	-1.07728	-0.95954	0.248238	-0.117735	-1.32551	-1.20778
miR5293			6.96176		-7.83416	-7.90738
miR159b-3p	-0.236278	-3.3802	-0.167135	3.14392	-0.0691434	-3.21306
miR3437-5p	4.65117		4.12046	5.59678	0.530708	-5.06607
miR8041a-3p		4.14185		-5.01424		4.60635
miR5800	-13.992	-14.0652	0.704629		-14.6966	-14.7698
miR8664	3.1276			4.07322	3.59211
miR396e-5p	0.201143	0.627671	-0.434122	-0.426528	0.635265	1.06179
miR5290	7.58704	7.37631		0.210723	8.05154	7.84082
miR6478	-1.3404	-1.5384	-0.773884	0.197996	-0.56652	-0.764516
miR157d-3p	-0.872395	-1.22572	-5.55197	0.353328	4.67957	4.32624
miR8714	-6.40845	-5.92913	-10.9074	-0.479321	4.499	4.97832
miR894	-0.114101	-0.105567	0.759872	-0.00853364	-0.873973	-0.86544
miR4385	2.44953			3.39515	2.91404
miR156d-3p	4.93496		4.34285	5.88057	0.592109	-5.28847
miR5272f	6.44953			7.39515	6.91404
miR5717	4.44953			5.39515	4.91404
miR5783	3.58704			4.53265	4.05154
miR5072	0.0143943	-2.02968	0.977501	2.04407	-0.963107	-3.00718
miR162a-3p	0.352897	0.548494	-1.09069	-0.195597	1.44359	1.63918
miR167d-5p	0.536615	1.41599	0.49226	-0.879375	0.0443551	0.92373
miR7545	-11.5181	-11.5913	-11.1102
miR5658	-10.0272	-10.1004	-9.61932
miR5224b	-0.595312	-1.34244	0.247983	0.747133	-0.843295	-1.59043
miR2275b-5p	-3.92551	-9.32065	-8.83954	5.39515	4.91404
miR5506		14.6112		-15.4836		15.0757
miR160a-3p			10.2307		-11.1031	-11.1763
miR1172.1	3.58704			4.53265	4.05154
miR5671a	-12.6488	-4.54214	-12.2409	-8.10669		7.6988
miR396c-3p	3.71257			4.65818	4.17707
miR9773		3.51382		-4.38621		3.97832
miR7782-3p	7.89579	7.94313		-0.047339	8.36029	8.40763
miR5037c	-1.14165	-1.56672	-1.18828	0.425067	0.0466262	-0.378441
miR6280		4.05438		-4.92678		4.51889
miR2936	5.33706	4.4467	4.78342	0.890356	0.553634	-0.336721
miR169y	8.83151			9.77712	9.29601
miR393b-3p	-0.518758	-0.161344	-0.546966	-0.357414	0.0282077	0.385622
miR7800	4.71257			5.65818	5.17707
miR9671-5p	7.1276	7.73387	7.01123	-0.60626	0.116375	0.722635
miR5077	3.0258	2.84471	3.80682	0.18109	-0.781023	-0.962113
miR5049-3p	3.71257			4.65818	4.17707
miR2663		4.14185		-5.01424		4.60635
miR1432-5p	3.29753	5.91237	3.85742	-2.61484	-0.559894	2.05494
