# Supplementary material for: Analysis of microRNA reveals cleistogamous and chasmogamous floret divergence in dimorphic plant
Source: Sci Rep. 2018 Apr 19;8:6287. doi: 10.1038/s41598-018-24477-x (PMC5908857; doi:10.1038/s41598-018-24477-x)
Supplement: Supplementary file 3 — Dataset 4 [file 41598_2018_24477_MOESM3_ESM.xlsx]

## Sheet: Sheet1
miR_name	CHvsCL_U	CHvsCL_M	CHvsCL_B	CL_MvsCL_U	CL_BvsCL_U	CL_BvsCL_M
novel_mir_68		2.00112		-3.61021		2.42595
novel_mir_105	2.19827			3.51907	2.6231
novel_mir_48		2.48655		-4.09564		2.91138
novel_mir_117	2.39091			3.71172	2.81574
novel_mir_42			6.00144		-7.61052	-7.32224
novel_mir_110	2.39091			3.71172	2.81574
novel_mir_11	-6.19405	-5.90577	-5.00979
novel_mir_107	1.97588			3.29668	2.40071
novel_mir_78	3.85035	3.48655		0.363796	4.27517	3.91138
novel_mir_41			3.16013		-4.76922	-4.48094
novel_mir_67		2.26416		-3.87324		2.68899
novel_mir_8	-4.93101	-4.64273	-3.74676
novel_mir_53		2.48655		-4.09564		2.91138
novel_mir_57		2.26416		-3.87324		2.68899
novel_mir_103	2.19827			3.51907	2.6231
novel_mir_49		3.37963		-4.98872		3.80446
novel_mir_66		2.26416		-3.87324		2.68899
novel_mir_101	1.71284			3.03365	2.13767
novel_mir_26	-5.77901	-5.49073	-4.59475
novel_mir_109	2.19827			3.51907	2.6231
novel_mir_1	-5.19405	-4.90577	-4.00979
novel_mir_114	1.97588			3.29668	2.40071
novel_mir_92	2.39091			3.71172	2.81574
novel_mir_115	2.97588			4.29668	3.40071
novel_mir_116	1.71284			3.03365	2.13767
novel_mir_119	2.71284			4.03365	3.13767
novel_mir_39			3.57517		-5.18426	-4.89598
novel_mir_89	1.71284			3.03365	2.13767
novel_mir_58		2.84912		-4.45821		3.27395
novel_mir_19	-5.77901	-5.49073	-4.59475
novel_mir_71		3.00112		-4.61021		3.42595
novel_mir_79		2.26416		-3.87324		2.68899
novel_mir_76		2.26416		-3.87324		2.68899
novel_mir_65		2.48655		-4.09564		2.91138
novel_mir_13	-4.93101	-4.64273	-3.74676
novel_mir_21	-5.19405	-4.90577	-4.00979
novel_mir_93	1.71284			3.03365	2.13767
novel_mir_47		2.00112		-3.61021		2.42595
novel_mir_122	1.97588			3.29668	2.40071
novel_mir_121	2.56084			3.88164	2.98567
novel_mir_38	2.56084	3.48655	3.7451	-0.92571	-1.18426	-0.258547
novel_mir_118	2.85035			4.17115	3.27517
novel_mir_22	-6.19405	-5.90577	-5.00979
novel_mir_37			2.8971		-4.50619	-4.21791
novel_mir_108	1.71284			3.03365	2.13767
novel_mir_83	2.97588	2.84912		0.126757	3.40071	3.27395
novel_mir_12	-1.40263	-0.377388	-2.54031	-1.02525	1.13767	2.16292
novel_mir_31			2.8971		-4.50619	-4.21791
novel_mir_54		2.00112		-3.61021		2.42595
novel_mir_33	3.63884	4.37963	4.66263	-0.740793	-1.02379	-0.283
novel_mir_102	1.71284			3.03365	2.13767
novel_mir_17	-4.93101	-4.64273	-3.74676
novel_mir_32			4.16013		-5.76922	-5.48094
novel_mir_43			2.8971		-4.50619	-4.21791
novel_mir_25	-4.93101	-4.64273	-3.74676
novel_mir_64		2.00112		-3.61021		2.42595
novel_mir_77		2.00112		-3.61021		2.42595
novel_mir_81		7.04552		-8.6546		7.47035
novel_mir_14	-1.24652	0.590658	-0.495217	-1.83717	-0.751298	1.08588
novel_mir_50		2.48655		-4.09564		2.91138
novel_mir_100	1.71284			3.03365	2.13767
novel_mir_82	2.97588	3.00112		-0.025246	3.40071	3.42595
novel_mir_15	-5.19405	-4.90577	-4.00979
novel_mir_30			3.16013		-4.76922	-4.48094
novel_mir_91	1.71284			3.03365	2.13767
novel_mir_35	3.97588		4.66263	5.29668	-0.686758	-5.98344
novel_mir_36			3.16013		-4.76922	-4.48094
novel_mir_74		2.00112		-3.61021		2.42595
novel_mir_69		2.26416		-3.87324		2.68899
novel_mir_63		2.00112		-3.61021		2.42595
novel_mir_96	2.39091			3.71172	2.81574
novel_mir_73		2.00112		-3.61021		2.42595
novel_mir_88	1.71284			3.03365	2.13767
novel_mir_70		3.84912		-5.45821		4.27395
novel_mir_86	4.88277			6.20357	5.3076
novel_mir_29			4.8971		-6.50619	-6.21791
novel_mir_3	-0.931013	0.020232	-0.631279	-0.951245	-0.299735	0.651511
novel_mir_4	-6.77901	-6.49073	-5.59475
novel_mir_52		3.00112		-4.61021		3.42595
novel_mir_124	1.97588			3.29668	2.40071
novel_mir_34	7.15247		7.31664	8.47327	-0.164173	-8.63744
novel_mir_94	2.19827			3.51907	2.6231
novel_mir_98	1.71284			3.03365	2.13767
novel_mir_87	1.71284			3.03365	2.13767
novel_mir_95	2.71284			4.03365	3.13767
novel_mir_16	-5.93101	-5.64273	-4.74676
novel_mir_61		2.00112		-3.61021		2.42595
novel_mir_27	-4.93101	-4.64273	-3.74676
novel_mir_44	2.19827		3.57517	3.51907	-1.3769	-4.89598
novel_mir_56		2.00112		-3.61021		2.42595
novel_mir_72		2.26416		-3.87324		2.68899
novel_mir_113	2.56084			3.88164	2.98567
novel_mir_85	2.56084			3.88164	2.98567
novel_mir_84	2.39091			3.71172	2.81574
novel_mir_62		2.00112		-3.61021		2.42595
novel_mir_75		3.00112		-4.61021		3.42595
novel_mir_123	1.97588			3.29668	2.40071
novel_mir_120	1.71284			3.03365	2.13767
novel_mir_40	1.71284		3.38253	3.03365	-1.66968	-4.70333
novel_mir_10	-5.77901	-5.49073	-4.59475
novel_mir_51		2.00112		-3.61021		2.42595
novel_mir_104	1.97588			3.29668	2.40071
novel_mir_9	-4.93101	-4.64273	-3.74676
novel_mir_59	3.47838	3.48655		-0.00817244	3.90321	3.91138
novel_mir_60		2.26416		-3.87324		2.68899
novel_mir_23	-7.0014	-6.71312	-5.81715
novel_mir_6	-5.93101	-5.64273	-4.74676
novel_mir_112	1.97588			3.29668	2.40071
novel_mir_80		2.26416		-3.87324		2.68899
novel_mir_46		2.26416		-3.87324		2.68899
novel_mir_106	1.97588			3.29668	2.40071
novel_mir_55		2.00112		-3.61021		2.42595
novel_mir_99	1.71284			3.03365	2.13767
novel_mir_97	2.39091			3.71172	2.81574
novel_mir_20	-4.93101	-4.64273	-3.74676
novel_mir_28			2.8971		-4.50619	-4.21791
novel_mir_18	-4.93101	-4.64273	-3.74676
novel_mir_111	1.71284			3.03365	2.13767
novel_mir_45	4.34511		4.27561	5.66592	0.0694993	-5.59642
novel_mir_90	1.97588			3.29668	2.40071
novel_mir_24	-0.908646	-5.3208	-0.617473	4.41216	-0.291172	-4.70333
novel_mir_7	-5.77901	-5.49073	-4.59475
novel_mir_2	-4.93101	-4.64273	-3.74676
novel_mir_5	-4.93101	-4.64273	-3.74676
